# Supplementary material for: Localization of quantitative trait loci for cucumber fruit shape by a population of chromosome segment substitution lines
Source: Sci Rep. 2020 Jul 3;10:11030. doi: 10.1038/s41598-020-68312-8 (PMC7334212; doi:10.1038/s41598-020-68312-8)
Supplement: Supplementary file 2 — Supplementary file2 [file 41598_2020_68312_MOESM2_ESM.xlsx]

## Sheet: Sheet1
Table S3. Phenotypic comparisons of 71 CSSLs at anthesis, commercial and mature fruit stages.
Line	Chr.	Position (Mb)	Substituted region	OL (mm)	OD (mm)	OSI	FL (mm)	FD (mm)	FSI	MFL (mm)	MFD (mm)	MFSI
CSSL1-1	1	0.00 ~ 9.47	a1 - 1 ~ a1 - 8	12.89±0.11	8.64±0.24	1.49±0.03	73.45±3.23	70.41±4.67	1.05±0.02	96.71±6.08	103.49±13.67	0.94±0.07
CSSL1-2	1	0.00 ~ 19.04	a1 - 1 ~ m1 - 7	12.89±0.12	8.64±0.25	1.49±0.04	86.00±2.00	70.36±4.68	1.22±0.03	90.00±6.20	93.00±3.00	0.97±0.28
CSSL1-3	1	0.00 ~ 19.04	a1 - 1 ~ m1 - 7	17.00±0.50 *	7.00±0.60 *	2.42±0.06 **	84.00±2.00	47.00±1.25	1.79±0.09 ***	147.00±4.28 *	79.00±7.00 **	1.86±0.25 **
		22.73 ~ 23.00	m1 - 12 ~ m1 - 14
CSSL1-4	1	7.27 ~ 19.04	a1 - 8 ~ m1 - 7	12.50±0.50	8.50±0.50	1.47±0.07	93.50±5.00	73.00±3.00	1.27±0.02	95.40±3.52	90.50±3.50	1.05±0.20
CSSL1-5	1	7.27 ~ 19.04	a1 - 8 ~ m1 - 7	19.72±0.38 **	7.97±0.65 *	2.26±0.13 *	92.03±3.67	44.66±1.56	2.06±0.01 ***	167.10±20.90 **	80.59±9.95 *	2.07±0.01 **
		22.73 ~ 23.00	m1 - 12 ~ m1 - 14
CSSL1-6	1	9.47 ~ 19.04	m1 - 4 ~ m1 - 7	17.00±0.50 *	7.00±0.50 *	2.27±0.14 *	101.00±5.00 *	44.00±3.00	2.3±0.28 ***	152.50±2.50 **	77.00±1.00 *	1.98±0.61 **
		22.73 ~ 23.00	m1 - 12 ~ m1 - 14
CSSL1-7	1	12.31 ~ 21.21	m1 - 6 ~ a1 - 12	9.50±0.50	9.00±0.36	1.06±0.04	60.50±5.50	58.00±6.00	1.04±0.02	88.00±3.52	90.50±3.00	0.97±0.28
CSSL1-8	1	15.67 ~ 23.68	m1 - 7 ~ m1 - 10	11.50±0.50	8.50±0.50	1.35±0.02	53.00±2.00	45.00±1.00	1.18±0.02	80.91±3.30	93.50±5.25	0.87±0.01
CSSL1-9	1	15.67 ~ 23.68	m1 - 7 ~ m1 - 10	12.00±0.20	10.50±0.50	1.15±0.05	51.00±1.00	50.50±1.50	1.01±0.01	80.55±3.40	90.50±5.26	0.89±0.04
CSSL1-10	1	21.21 ~ 24.93	m1 - 10 ~ m1 - 12	10.50±0.50	9.50±0.50	1.11±0.01	99.00±6.00	48.00±6.00	1.04±0.01	90.09±4.70	91.00±2.10	0.99±0.04
CSSL1-11	1	22.73 ~ 23.00	m1 - 12 ~ m1 - 14	21.30±0.58 ***	7.20±0.29 ***	2.98±0.17 ***	96.00±9.00 **	48.00±2.00	2.05±0.05 ***	128.00±17.00 *	64.00±5.00 **	1.99±0.10 **
CSSL1-12	1	22.73 ~ 28.27	m1 - 12 ~ a1 - 14	17.25±2.99 *	7.80±0.96 *	2.24±0.42 *	88.00±7.00 **	45.50±1.50	1.84±0.02 ***	142.00±24.00 *	84.00±2.00 *	1.70±0.24 *
CSSL1-13	1	24.93 ~ 29.78	m1 - 14 ~ m1 - 17	12.40±0.50	9.00±0.31	1.38±0.07	76.00±12.00	60.00±7.00	1.27±0.03	105.00±5.00	96.00±3.50	1.09±0.10
CSSL1-14	1	22.73 ~ 27.30	m1 - 12 ~ m1 - 15	18.00±0.00 **	7.00±0.15 *	2.08±0.27 **	93.00±3.00 **	44.00±1.00	2.11±0.02 ***	159.00±6.00 **	85.00±4.60 *	1.87±0.18 **
CSSL1-15	1	23.00 ~ 28.27	m1 - 15 ~ a1 - 14	12.64±0.50	8.64±0.80	1.46±0.04	65.00±2.00	56.50±1.50	1.21±0.07	120.00±4.00	106.00±3.00	1.13±0.07
CSSL1-16	1	27.30 ~ 29.78	a1 - 14 ~ m1 - 17	10.00±0.50	9.00±0.30	1.11±0.01	48.50±0.50	46.00±1.00	1.06±0.01	87.00±3.50	93.00±2.10	0.94±0.06
CSSL1-17	1	28.27 ~ 32.93	m1 - 17 ~ m1 - 18	11.00±0.50	8.00±0.43	1.38±0.03	60.00±3.50	52.00±1.40	1.50±0.25	87.00±12	93.00±3.50	0.94±016
CSSL2-1	2	0.00 ~ 4.16	m2 - 1 ~ m2 - 2	10.50±0.50	8.50±0.50	1.24±0.02	48.00±1.00	42.50±0.50	1.13±0.01	93.00±4.50	112.00±5.50	0.83±0.09
CSSL2-2	2	1.55 ~ 8.24	a2 - 1 ~ m2 - 3	12.10±0.54	8.34±0.19	1.45±0.02	55.00±2.20	50.50±1.50	1.10±0.07	100.00±3.00	97.00±2.50	1.03±0.06
CSSL2-3	2	5.10 ~ 10.18	m2 - 3 ~ s2 - 6	11.00±0.50	9.50±0.50	1.16±0.06	71.50±3.50	70.00±3.00	1.02±0.01	93.00±5.00	112.00±9.00	0.83±0.06
CSSL2-4	2	8.24 ~ 11.43	s2 - 6 ~ m2 - 4	18.00±1.00 **	7.70±0.58 **	2.36±0.22 **	103.00±13.00 *	49.00±1.00	2.64±0.23 **	171.00±16.00 **	76.00±5.00 *	2.26±0.07 ***
CSSL2-5	2	5.10 ~ 11.43	m2 - 3 ~ m2 - 4	19.25±0.96 ***	7.50±0.58 **	2.57±0.10 ***	100.00±7.00 **	55.00±2.00	1.81±0.04 ***	173.00±23.00 *	82.00±9.00 *	2.12±0.04 ***
CSSL2-6	2	5.10 ~ 14.23	m2 - 3 ~ m2 - 6	15.04±0.50 *	7.50±0.50 *	2.07±0.07 **	107.00±7.00 **	49.50±3.50	2.16±0.01 ***	148.00±10.01 *	75.00±7.00 *	1.97±0.25 ***
CSSL2-7	2	5.10 ~ 14.23	m2 - 3 ~ m2 - 6	18.33±0.58 ***	7.20±0.29 ***	2.56±0.02 ***	111.00±8.00 **	51.00±1.50	2.53±0.13 **	124.00±20.00 *	65.00±5.00 **	1.94±0.46 *
CSSL2-8	2	10.18 ~ 14.23	m2 - 4 ~ m2 - 6	16.33±1.50 **	7.30±0.58 **	2.23±0.17 **	93.00±11.00 *	51.00±1.33	2.12±0.07 **	156.00±16.00 *	79.00±9.00 *	1.99±0.04 ***
CSSL2-9	2	12.52 ~ 19.87	m2 - 6 ~ a2 - 6	10.00±0.50	8.50±0.50	1.18±0.07	50.50±4.50	47.00±4.00	1.08±0.01	101.00±4.00	123.00±5.50	0.82±0.01
CSSL2-10	2	11.43 ~ 21.37	m2 - 8 ~ a2 - 7	10.50±0.50	8.10±0.50	1.30±0.10	54.00±7.00	54.00±9.00	1.01±0.03	105.00±6.00	116.00±3.50	0.91±0.08
CSSL2-11	2	17.23 ~ 21.37	a2 - 6 ~ a2 - 7	11.50±0.50	8.50±0.50	1.35±0.02	58.50±1.50	52.00±0.00	1.23±0.08	103.00±4.50	102.00±5.50	1.01±0.10
CSSL2-12	2	17.23 ~ 24.84	a2 - 6 ~ m2 - 15	11.00±0.45	9.00±0.56	1.22±0.14	73.00±4.00	78.00±0.56	0.94±0.05	106.00±3.50	108.00±4.00	0.98±0.03
CSSL3-1	3	0.00 ~ 8.43	m3 - 1 ~ a3 - 3	10.50±0.50	9.50±0.50	1.11±0.01	58.00±3.00	58.50±3.50	0.98±0.01	83.00±2.32	93.00±9.20	0.89±0.13
CSSL3-2	3	0.00 ~ 11.37	m3 - 1 ~ a3 - 4	10.50±0.50	9.50±0.31	1.17±0.03	54.00±2.00	52.00±1.00	1.04±0.02	94.00±4.50	105.00±6.00	0.90±0.09
CSSL3-3	3	6.31 ~ 11.37	a3 - 3 ~ a3 - 4	11.50±0.50	9.50±0.50	1.21±0.01	61.50±3.50	59.50±4.50	1.04±0.01	98.00±2.30	103.00±6.00	0.95±0.08
CSSL3-4	3	9.43 ~ 16.32	a3 - 4 ~ m3 - 6	12.50±0.50	10.50±0.50	1.19±0.01	55.00±1.00	53.50±0.50	1.03±0.01	60.00±6.00	66.00±4.50	0.91±0.16
CSSL3-5	3	16.22 ~ 22.78	m3 - 6 ~ m3 - 9	11.00±0.00	8.50±0.50	1.29±0.04	48.50±1.50	36.50±0.50 **	1.33±0.02 **	87.00±5.50	93.00±5.00	0.94±0.09
CSSL3-6	3	16.22 ~ 22.78	m3 - 6 ~ m3 - 9	11.00±0.43	9.00±0.30	1.22±0.09	50.00±2.00	36.50±0.71 **	1.34±0.03 **	84.00±5.0	92.00±3.20	0.91±0.08
CSSL3-7	3	16.22 ~ 30.73	m3 - 6 ~ m3 - 12	12.33±0.23	9.55±0.10	1.29±0.03	56.50±2.50	53.50±1.50	1.06±0.02	78.00±5.00	86.00±5.00	0.91±0.11
CSSL3-8	3	8.34 ~ 9.43	m3-13	12.00±0.20	10.00±1.00	1.20±0.16	55.00±5.23	43.00±3.00	1.23±0.28	89.00±1.50	101.00±8.23	0.88±0.01
		19.38 ~ 34.14	m3 - 9 ~ m3 - 15
CSSL3-9	3	25.85 ~ 34.14	m3 - 11 ~ m3 - 15	12.33±0.12	9.39±0.06	1.42±0.02	54.16±8.18	43.77±7.37	1.24±0.04	73.00±2.50	81.00±2.50	0.90±0.06
CSSL3-10	3	30.73 ~ 37.49	m3 - 14 ~ m3 - 16	12.50±0.50	10.00±0.00	1.25±0.05	57.50±2.50	52.50±1.50	1.10±0.01	92.00±1.50	104.00±1.50	0.89±0.03
CSSL3-11	3	33.31 ~ 40.88	m3 - 15 ~ m3 - 17	11.50±0.50	8.50±0.50	1.35±0.02	57.50±2.50	46.00±1.00	1.25±0.03	95.00±3.00	104.00±1.50	0.91±0.05
CSSL4-1	4	0.00 ~ 1.96	m4 - 1 ~ m4 - 16	10.50±0.50	8.50±0.50	1.24±0.02	61.00±12.00	61.00±14.00	1.00±0.03	89.00±1.50	100.00±2.00	0.89±0.03
CSSL4-2	4	0.00 ~ 4.13	m4 - 1 ~ m4 - 18	10.00±0.53	8.50±0.50	1.18±0.07	52.00±8.00	52.00±7.50	0.99±0.01	90.00±1.50	103.00±6.00	0.87±0.07
CSSL4-3	4	1.96 ~ 8.85	m4 - 18 ~ a4 - 2	10.50±0.50	9.00±0.50	1.17±0.05	60.00±7.00	57.00±7.00	1.05±0.01	112.00±3.00	123.00±9.50	0.91±0.11
CSSL4-4	4	4.13 ~ 23.08	m4 - 21 ~ m4 - 32	12.00±0.54	9.00±0.23	1.34±0.04	50.50±4.50	41.00±4.00	1.28±0.01	85.00±2.00	94.00±3.00	0.9±0.06
CSSL4-5	4	8.85 ~ 24.61	m4 - 28 ~ m4-26	11.50±0.50	8.50±0.50	1.35±0.02	52.50±2.50	44.50±3.50	1.25±0.04	116.00±2.00	117.00±5.00	0.99±0.06
CSSL4-6	4	8.85 ~ 13.06	m4 - 28	11.50±0.50	10.50±0.50	1.10±0.01	47.00±2.00	45.50±1.50	1.06±0.02	77.00±6.00	85.00±7.50	0.91±0.04
CSSL5-1	5	0.00 ~ 3.81	a5 - 4	10.00±1.00	8.50±0.50	1.18±0.20	78.00±5.50	80.00±6.00	0.98±0.15	100.00±3.00	110.00±5.00	0.90±0.06
		10.61 ~ 14.23	a5 - 1 ~ m5 - 1
CSSL5-2	5	0.00~ 10.61	a5 - 4 ~ m5 - 4	12.81±0.82	10.21±0.27	1.25±0.05	59.08±6.88	49.01±2.87	1.20±0.07	82.00±5.00	85.00±5.00 *	1.09±0.02 **
CSSL5-3	5	0.00 ~ 16.94	a5 - 4 ~ m5 - 5	11.50±0.50	8.50±0.50	1.35±0.02	50.50±3.50	47.00±1.50	1.06±0.13	77.00±4.00	88.00±3.00	0.88±0.07
CSSL5-4	5	10.61 ~ 20.42	m5 - 5 ~ m5 - 7	10.50±0.50	9.50±0.50	1.11±0.05	51.00±1.00	49.50±1.50	1.03±0.05	92.00±5.00	102.00±7.50	0.90±0.12
CSSL5-5	5	10.61 ~ 26.59	m5 - 5 ~ m5 - 12	11.50±0.50	9.50±0.50	1.21±0.01	50.50±2.50	49.00±8.00	1.05±0.12	90.00±6.00	100.00±5.00	0.90±0.11
CSSL5-6	5	24.47 ~ 28.66	m5 - 12 ~ m5 - 14	11.50±0.50	10.00±1.00	1.56±0.24	56.00±6.00	52.00±8.00	1.09±0.06	97.00±2.50	105.00±1.50	0.92±0.04
CSSL5-7	5	24.47 ~ 29.54	m5 - 12 ~ m5 - 15	11.50±0.50	9.50±0.50	1.21±0.01	57.00±3.00	51.50±7.50	1.12±0.11	97.00±5.00	105.00±8.50	0.92±0.14
CSSL5-8	5	24.47 ~ 31.91	m5 - 12 ~ m5 - 17	10.50±0.50	10.00±0.35	1.10±0.02	52.50±7.50	44.00±3.00	1.19±0.10	90.00±3.50	100.00±5.50	0.92±0.07
CSSL5-9	5	29.54 ~ 31.9	m5 - 16 ~ m5 - 17	10.50±0.50	9.50±0.50	1.16±0.06	63.00±3.00	67.00±3.00	0.94±0.01	88.00±1.00	93.00±3.50	0.95±0.04
CSSL6-1	6	0.00 ~ 16.39	a6-1 ~ m6-5	10.00±0.35	9.00±0.50	1.11±0.11	65.00±2.00	66.00±2.87	0.99±0.04	89.00±1.50	97.00±2.50	0.91±0.04
CSSL6-2	6	11.70 ~ 16.39	m6-2 ~ m6-5	11.00±0.43	9.50±0.50	1.16±0.06	54.00±1.00	40.50±0.50	1.30±0.01 **	96.00±3.50	106.00±3.00	0.91±0.06
CSSL6-3	6	11.70 ~ 17.62	m6-2 ~ m6-6	11.50±0.50	9.50±0.50	1.21±0.01	59.50±4.50	44.50±3.50	1.23±0.01 **	92.00±2.00	100.00±3.00	0.92±0.05
CSSL6-4	6	16.39 ~ 19.85	m6-6 ~ m6-7	11.50±0.50	9.50±0.50	1.21±0.01	52.50±2.50	50.00±2.00	1.05±0.01	92.00±5.00	100.00±3.50	0.92±0.08
CSSL6-5	6	17.62 ~ 24.87	m6-7 ~ m6-10	12.50±0.50	10.50±0.50	1.19±0.01	53.00±9.00	52.50±10.50	1.02±0.02	103.00±3.50	115.00±4.50	0.90±0.06
CSSL6-6	6	19.85 ~ 29.05	a6-7 ~ m6-15	11.50±0.50	10.00±0.35	1.15±0.05	57.00±3.00	61.50±3.50	0.93±0.01	100.00±5.50	110.00±5.00	0.91±0.09
CSSL6-7	6	24.87 ~ 31.13	m6-13 ~ m6-16	11.50±0.50	8.50±0.50	1.35±0.02	53.50±3.50	52.50±5.50	1.02±0.04	92.00±5.00	100.00±7.20	0.92±0.07
CSSL7-1	7	0.00 ~ 7.92	m7-1 ~ m7-4	11.50±0.50	9.50±0.50	1.21±0.01	55.50±1.50	44.00±3.50	1.26±0.03	104.00±5.50	112.00±6.00	0.93±0.10
CSSL7-2	7	0.00 ~ 7.92	m7-1 ~ m7-4	10.50±0.50	8.00±0.40	1.31±0.06	52.00±3.00	47.00±2.00	1.11±0.01	100.00±5.50	115.00±4.50	0.87±0.08
CSSL7-3	7	1.25 ~ 7.92	m7-3 ~ m7-4	11.00±0.43	9.00±1.00	1.23±0.03	47.50±2.50	48.00±2.00	0.98±0.01	78.00±6.00	83.50±5.25	0.94±0.05
CSSL7-4	7	3.73 ~ 18.39	m7-4 ~ m7-11	10.50±0.50	9.00±1.50	1.17±0.05	52.00±2.00	50.50±2.50	1.03±0.01	96.00±2.00	104.00±2.00	0.92±0.04
CSSL7-5	7	7.92 ~ 18.39	a7-2 ~ m7-11	12.50±0.50	9.50±0.50	1.32±0.02	51.50±3.50	45.00±2.00	1.14±0.09	96.00±4.00	104.00±4.00	0.92±0.08
CSSL7-6	7	12.41 ~ 18.39	a7-3 ~ m7-11	13.50±0.20	9.25±0.54	1.41±0.07	50.00±2.00	50.50±3.50	0.99±0.02	94.00±4.50	101.00±5.20	0.93±0.03
CSSL7-7	7	16.83 ~ 19.51	m7-11 ~ m7-12	11.50±0.50	10.00±0.35	1.15±0.05	57.00±3.00	61.50±3.50	0.93±0.01	119.00±4.50	120.00±4.00	0.99±0.07
CSSL7-8	7	16.83 ~ 20.56	m7-11 ~ m7-13	11.50±0.50	8.50±0.50	1.35±0.02	56.00±2.00	45.00±1.00	1.24±0.02	120.00±5.50	128.00±4.50	0.94±0.08
CSSL7-9	7	16.83 ~ 22.47	m7-11 ~ m7-15	11.50±0.50	9.00±1.00	1.29±0.09	44.00±1.00	41.50±1.50	1.06±0.03	102.00±7.00	122.00±5.50	0.84±0.10
RNS7	-	-	-	11.50±0.50	11.00±1.00	1.05±0.03	73.00±4.00	76.50±3.50	0.95±0.01	91.00±4.00	103.50±8.50	0.88±0.04
Note: * indicates significant differences at the statistical level of 0.05, ** indicates significant differences at the statistical level of 0.01, *** indicate significant differences at the statistical level of 0.001.
Traits of interest were described as the means ± standard deviations (n ≥ 5).
